# Supplementary material for: Modeling and Assessing the Spatial and Vertical Distributions of Potentially Toxic Elements in Soil and How the Concentrations Differ
Source: Toxics. 2021 Jul 31;9(8):181. doi: 10.3390/toxics9080181 (PMC8402386; doi:10.3390/toxics9080181)
Supplement: Supplementary file 1 [file toxics-09-00181-s001.zip]

Archive with 1 entries (1 files):
- toxics-1200740-supplementary.pdf
